# Supplementary material for: The genome of pest Rhynchophorus ferrugineus reveals gene families important at the plant-beetle interface
Source: Commun Biol. 2020 Jun 24;3:323. doi: 10.1038/s42003-020-1060-8 (PMC7314810; doi:10.1038/s42003-020-1060-8)
Supplement: Supplementary file 18 — Supplementary data file 13 [file 42003_2020_1060_MOESM18_ESM.zip]

Archive with 609 entries (606 files):
- Additional_file_12/
- Additional_file_12/202.pdf
- __MACOSX/
- __MACOSX/Additional_file_12/
- __MACOSX/Additional_file_12/._202.pdf
- Additional_file_12/2248.pdf
- __MACOSX/Additional_file_12/._2248.pdf
- Additional_file_12/1741.pdf
- __MACOSX/Additional_file_12/._1741.pdf
- Additional_file_12/2274.pdf
- __MACOSX/Additional_file_12/._2274.pdf
- Additional_file_12/61.pdf
- __MACOSX/Additional_file_12/._61.pdf
- Additional_file_12/821.pdf
- __MACOSX/Additional_file_12/._821.pdf
- Additional_file_12/75.pdf
- __MACOSX/Additional_file_12/._75.pdf
- Additional_file_12/404.pdf
- __MACOSX/Additional_file_12/._404.pdf
- Additional_file_12/362.pdf
- __MACOSX/Additional_file_12/._362.pdf
- Additional_file_12/376.pdf
- __MACOSX/Additional_file_12/._376.pdf
- Additional_file_12/410.pdf
- __MACOSX/Additional_file_12/._410.pdf
- Additional_file_12/1146.pdf
- __MACOSX/Additional_file_12/._1146.pdf
- Additional_file_12/411.pdf
- __MACOSX/Additional_file_12/._411.pdf
- Additional_file_12/363.pdf
- __MACOSX/Additional_file_12/._363.pdf
- Additional_file_12/48.pdf
- __MACOSX/Additional_file_12/._48.pdf
- Additional_file_12/1422.pdf
- __MACOSX/Additional_file_12/._1422.pdf
- Additional_file_12/613.pdf
- __MACOSX/Additional_file_12/._613.pdf
- Additional_file_12/607.pdf
- __MACOSX/Additional_file_12/._607.pdf
- Additional_file_12/798.pdf
- __MACOSX/Additional_file_12/._798.pdf
- Additional_file_12/983.pdf
- __MACOSX/Additional_file_12/._983.pdf
- Additional_file_12/773.pdf
- __MACOSX/Additional_file_12/._773.pdf
- Additional_file_12/1768.pdf
- __MACOSX/Additional_file_12/._1768.pdf
- Additional_file_12/2261.pdf
- __MACOSX/Additional_file_12/._2261.pdf
- Additional_file_12/1032.pdf
- __MACOSX/Additional_file_12/._1032.pdf
- Additional_file_12/571.pdf
- __MACOSX/Additional_file_12/._571.pdf
- Additional_file_12/573.pdf
- __MACOSX/Additional_file_12/._573.pdf
- Additional_file_12/1583.pdf
- __MACOSX/Additional_file_12/._1583.pdf
- Additional_file_12/1232.pdf
- __MACOSX/Additional_file_12/._1232.pdf
- Additional_file_12/942.pdf
- __MACOSX/Additional_file_12/._942.pdf
- Additional_file_12/177.pdf
- __MACOSX/Additional_file_12/._177.pdf
- Additional_file_12/605.pdf
- __MACOSX/Additional_file_12/._605.pdf
- Additional_file_12/188.pdf
- __MACOSX/Additional_file_12/._188.pdf
- Additional_file_12/407.pdf
- __MACOSX/Additional_file_12/._407.pdf
- Additional_file_12/1179.pdf
- __MACOSX/Additional_file_12/._1179.pdf
- Additional_file_12/3008.pdf
- __MACOSX/Additional_file_12/._3008.pdf
- Additional_file_12/348.pdf
- __MACOSX/Additional_file_12/._348.pdf
- Additional_file_12/189.pdf
- __MACOSX/Additional_file_12/._189.pdf
- Additional_file_12/1435.pdf
- __MACOSX/Additional_file_12/._1435.pdf
- Additional_file_12/638.pdf
- __MACOSX/Additional_file_12/._638.pdf
- Additional_file_12/162.pdf
- __MACOSX/Additional_file_12/._162.pdf
- Additional_file_12/1541.pdf
- __MACOSX/Additional_file_12/._1541.pdf
- Additional_file_12/770.pdf
- __MACOSX/Additional_file_12/._770.pdf
- Additional_file_12/1019.pdf
- __MACOSX/Additional_file_12/._1019.pdf
- Additional_file_12/599.pdf
- __MACOSX/Additional_file_12/._599.pdf
- Additional_file_12/228.pdf
- __MACOSX/Additional_file_12/._228.pdf
- Additional_file_12/200.pdf
- __MACOSX/Additional_file_12/._200.pdf
- Additional_file_12/238.pdf
- __MACOSX/Additional_file_12/._238.pdf
- Additional_file_12/1974.pdf
- __MACOSX/Additional_file_12/._1974.pdf
- Additional_file_12/210.pdf
- __MACOSX/Additional_file_12/._210.pdf
- Additional_file_12/984.pdf
- __MACOSX/Additional_file_12/._984.pdf
- Additional_file_12/3434.pdf
- __MACOSX/Additional_file_12/._3434.pdf
- Additional_file_12/2689.pdf
- __MACOSX/Additional_file_12/._2689.pdf
- Additional_file_12/166.pdf
- __MACOSX/Additional_file_12/._166.pdf
- Additional_file_12/98.pdf
- __MACOSX/Additional_file_12/._98.pdf
- Additional_file_12/199.pdf
- __MACOSX/Additional_file_12/._199.pdf
- Additional_file_12/1425.pdf
- __MACOSX/Additional_file_12/._1425.pdf
- Additional_file_12/370.pdf
- __MACOSX/Additional_file_12/._370.pdf
- Additional_file_12/1140.pdf
- __MACOSX/Additional_file_12/._1140.pdf
- Additional_file_12/371.pdf
- __MACOSX/Additional_file_12/._371.pdf
- Additional_file_12/1424.pdf
- __MACOSX/Additional_file_12/._1424.pdf
- Additional_file_12/198.pdf
- __MACOSX/Additional_file_12/._198.pdf
- Additional_file_12/832.pdf
- __MACOSX/Additional_file_12/._832.pdf
- Additional_file_12/72.pdf
- __MACOSX/Additional_file_12/._72.pdf
- Additional_file_12/173.pdf
- __MACOSX/Additional_file_12/._173.pdf
- Additional_file_12/629.pdf
- __MACOSX/Additional_file_12/._629.pdf
- Additional_file_12/1746.pdf
- __MACOSX/Additional_file_12/._1746.pdf
- Additional_file_12/588.pdf
- __MACOSX/Additional_file_12/._588.pdf
- Additional_file_12/2273.pdf
- __MACOSX/Additional_file_12/._2273.pdf
- Additional_file_12/3838.pdf
- __MACOSX/Additional_file_12/._3838.pdf
- Additional_file_12/1963.pdf
- __MACOSX/Additional_file_12/._1963.pdf
- Additional_file_12/213.pdf
- __MACOSX/Additional_file_12/._213.pdf
- Additional_file_12/575.pdf
- __MACOSX/Additional_file_12/._575.pdf
- Additional_file_12/603.pdf
- __MACOSX/Additional_file_12/._603.pdf
- Additional_file_12/830.pdf
- __MACOSX/Additional_file_12/._830.pdf
- Additional_file_12/2649.pdf
- __MACOSX/Additional_file_12/._2649.pdf
- Additional_file_12/415.pdf
- __MACOSX/Additional_file_12/._415.pdf
- Additional_file_12/399.pdf
- __MACOSX/Additional_file_12/._399.pdf
- Additional_file_12/400.pdf
- __MACOSX/Additional_file_12/._400.pdf
- Additional_file_12/1802.pdf
- __MACOSX/Additional_file_12/._1802.pdf
- Additional_file_12/819.pdf
- __MACOSX/Additional_file_12/._819.pdf
- Additional_file_12/3542.pdf
- __MACOSX/Additional_file_12/._3542.pdf
- Additional_file_12/65.pdf
- __MACOSX/Additional_file_12/._65.pdf
- Additional_file_12/170.pdf
- __MACOSX/Additional_file_12/._170.pdf
- Additional_file_12/1396.pdf
- __MACOSX/Additional_file_12/._1396.pdf
- Additional_file_12/158.pdf
- __MACOSX/Additional_file_12/._158.pdf
- Additional_file_12/1235.pdf
- __MACOSX/Additional_file_12/._1235.pdf
- Additional_file_12/2728.pdf
- __MACOSX/Additional_file_12/._2728.pdf
- Additional_file_12/1023.pdf
- __MACOSX/Additional_file_12/._1023.pdf
- Additional_file_12/212.pdf
- __MACOSX/Additional_file_12/._212.pdf
- Additional_file_12/275.pdf
- __MACOSX/Additional_file_12/._275.pdf
- Additional_file_12/1905.pdf
- __MACOSX/Additional_file_12/._1905.pdf
- Additional_file_12/117.pdf
- __MACOSX/Additional_file_12/._117.pdf
- Additional_file_12/1332.pdf
- __MACOSX/Additional_file_12/._1332.pdf
- Additional_file_12/1440.pdf
- __MACOSX/Additional_file_12/._1440.pdf
- Additional_file_12/1468.pdf
- __MACOSX/Additional_file_12/._1468.pdf
- Additional_file_12/473.pdf
- __MACOSX/Additional_file_12/._473.pdf
- Additional_file_12/3322.pdf
- __MACOSX/Additional_file_12/._3322.pdf
- Additional_file_12/248.pdf
- __MACOSX/Additional_file_12/._248.pdf
- Additional_file_12/289.pdf
- __MACOSX/Additional_file_12/._289.pdf
- Additional_file_12/706.pdf
- __MACOSX/Additional_file_12/._706.pdf
- Additional_file_12/909.pdf
- __MACOSX/Additional_file_12/._909.pdf
- Additional_file_12/672.pdf
- __MACOSX/Additional_file_12/._672.pdf
- Additional_file_12/100.pdf
- __MACOSX/Additional_file_12/._100.pdf
- Additional_file_12/128.pdf
- __MACOSX/Additional_file_12/._128.pdf
- Additional_file_12/1331.pdf
- __MACOSX/Additional_file_12/._1331.pdf
- Additional_file_12/316.pdf
- __MACOSX/Additional_file_12/._316.pdf
- Additional_file_12/302.pdf
- __MACOSX/Additional_file_12/._302.pdf
- Additional_file_12/1127.pdf
- __MACOSX/Additional_file_12/._1127.pdf
- Additional_file_12/465.pdf
- __MACOSX/Additional_file_12/._465.pdf
- Additional_file_12/1456.pdf
- __MACOSX/Additional_file_12/._1456.pdf
- Additional_file_12/883.pdf
- __MACOSX/Additional_file_12/._883.pdf
- Additional_file_12/129.pdf
- __MACOSX/Additional_file_12/._129.pdf
- Additional_file_12/673.pdf
- __MACOSX/Additional_file_12/._673.pdf
- Additional_file_12/908.pdf
- __MACOSX/Additional_file_12/._908.pdf
- Additional_file_12/713.pdf
- __MACOSX/Additional_file_12/._713.pdf
- Additional_file_12/1046.pdf
- __MACOSX/Additional_file_12/._1046.pdf
- Additional_file_12/511.pdf
- __MACOSX/Additional_file_12/._511.pdf
- Additional_file_12/501.pdf
- __MACOSX/Additional_file_12/._501.pdf
- Additional_file_12/267.pdf
- __MACOSX/Additional_file_12/._267.pdf
- Additional_file_12/273.pdf
- __MACOSX/Additional_file_12/._273.pdf
- Additional_file_12/298.pdf
- __MACOSX/Additional_file_12/._298.pdf
- Additional_file_12/1240.pdf
- __MACOSX/Additional_file_12/._1240.pdf
- Additional_file_12/893.pdf
- __MACOSX/Additional_file_12/._893.pdf
- Additional_file_12/139.pdf
- __MACOSX/Additional_file_12/._139.pdf
- Additional_file_12/1308.pdf
- __MACOSX/Additional_file_12/._1308.pdf
- Additional_file_12/1687.pdf
- __MACOSX/Additional_file_12/._1687.pdf
- Additional_file_12/313.pdf
- __MACOSX/Additional_file_12/._313.pdf
- Additional_file_12/461.pdf
- __MACOSX/Additional_file_12/._461.pdf
- Additional_file_12/306.pdf
- __MACOSX/Additional_file_12/._306.pdf
- Additional_file_12/879.pdf
- __MACOSX/Additional_file_12/._879.pdf
- Additional_file_12/845.pdf
- __MACOSX/Additional_file_12/._845.pdf
- Additional_file_12/110.pdf
- __MACOSX/Additional_file_12/._110.pdf
- Additional_file_12/138.pdf
- __MACOSX/Additional_file_12/._138.pdf
- Additional_file_12/919.pdf
- __MACOSX/Additional_file_12/._919.pdf
- Additional_file_12/2210.pdf
- __MACOSX/Additional_file_12/._2210.pdf
- Additional_file_12/258.pdf
- __MACOSX/Additional_file_12/._258.pdf
- Additional_file_12/264.pdf
- __MACOSX/Additional_file_12/._264.pdf
- Additional_file_12/714.pdf
- __MACOSX/Additional_file_12/._714.pdf
- Additional_file_12/884.pdf
- __MACOSX/Additional_file_12/._884.pdf
- Additional_file_12/890.pdf
- __MACOSX/Additional_file_12/._890.pdf
- Additional_file_12/648.pdf
- __MACOSX/Additional_file_12/._648.pdf
- Additional_file_12/106.pdf
- __MACOSX/Additional_file_12/._106.pdf
- Additional_file_12/853.pdf
- __MACOSX/Additional_file_12/._853.pdf
- Additional_file_12/489.pdf
- __MACOSX/Additional_file_12/._489.pdf
- Additional_file_12/3044.pdf
- __MACOSX/Additional_file_12/._3044.pdf
- Additional_file_12/3092.pdf
- __MACOSX/Additional_file_12/._3092.pdf
- Additional_file_12/305.pdf
- __MACOSX/Additional_file_12/._305.pdf
- Additional_file_12/852.pdf
- __MACOSX/Additional_file_12/._852.pdf
- Additional_file_12/932.pdf
[truncated: 309 more entries]
