# Supplementary material for: The genome of pest Rhynchophorus ferrugineus reveals gene families important at the plant-beetle interface
Source: Commun Biol. 2020 Jun 24;3:323. doi: 10.1038/s42003-020-1060-8 (PMC7314810; doi:10.1038/s42003-020-1060-8)
Supplement: Supplementary file 19 — Supplementary data file 18 [file 42003_2020_1060_MOESM19_ESM.zip]

Archive with 10 entries (9 files):
- Additional_file_18/
- Additional_file_18/weevil2red_4.lastz.gz
- Additional_file_18/weevil2red_5.lastz.gz
- Additional_file_18/weevil2red_3.lastz.gz
- Additional_file_18/weevil2red_2.lastz.gz
- Additional_file_18/weevil2red_9.lastz.gz
- Additional_file_18/weevil2red_8.lastz.gz
- Additional_file_18/weevil2red_7.lastz.gz
- Additional_file_18/weevil2red_6.lastz.gz
- Additional_file_18/weevil2red_1.lastz.gz
